# Supplementary material for: Protein Expression Correlates Linearly with mRNA Dose over Up to Five Orders of Magnitude In Vitro and In Vivo
Source: Biomedicines. 2021 May 5;9(5):511. doi: 10.3390/biomedicines9050511 (PMC8148180; doi:10.3390/biomedicines9050511)
Supplement: Supplementary file 1 [file biomedicines-09-00511-s001.zip]

Archive with 1 entries (1 files):
- biomedicines-1167635-supplementary.pdf
